# Supplementary material for: In Silico Multitarget Profiling of Non-Selective Beta-Blockers Highlights Their Potential as Key Agents in Breast Cancer Adjuvant Therapy via ADRB2, ERBB2, and NPYR Receptors
Source: Curr Issues Mol Biol. 2025 Sep 23;47(10):789. doi: 10.3390/cimb47100789 (PMC12564330; doi:10.3390/cimb47100789)
Supplement: Supplementary file 1 [file cimb-47-00789-s001.zip]

Archive with 1 entries (1 files):
- Suplement 1. RMSD Images.pdf
